# Supplementary material for: Human Milk Oligosaccharide 2′-Fucosyllactose Inhibits Ligand Binding to C-Type Lectin DC-SIGN but Not to Langerin
Source: Int J Mol Sci. 2022 Nov 25;23(23):14745. doi: 10.3390/ijms232314745 (PMC9737664; doi:10.3390/ijms232314745)
Supplement: Supplementary file 1 [file ijms-23-14745-s001.zip]

Archive with 1 entries (1 files):
- ijms-1940943-supplementary.pdf
